# Supplementary material for: Fertilization- and Irrigation-Modified Bacterial Community Composition and Stimulated Enzyme Activity of Eucalyptus Plantations Soil
Source: Int J Mol Sci. 2024 Jan 23;25(3):1385. doi: 10.3390/ijms25031385 (PMC10855151; doi:10.3390/ijms25031385)
Supplement: Supplementary file 1 [file ijms-25-01385-s001.zip]

Archive with 1 entries (1 files):
- ijms-2826771-supplementary.pdf
